# Supplementary material for: ZmPRN1 Negatively Regulates Salt Stress Tolerance by Modulating ROS Homeostasis in Maize (Zea mays L.)
Source: Plants (Basel). 2026 May 21;15(10):1585. doi: 10.3390/plants15101585 (PMC13210811; doi:10.3390/plants15101585)
Supplement: Supplementary file 1 [file plants-15-01585-s001.zip]

Archive with 1 entries (1 files):
- plants-4309522-supplementary.pdf
